# Supplementary material for: Modeling of Human Rabies Cases in Brazil in Different Future Global Warming Scenarios
Source: Int J Environ Res Public Health. 2024 Feb 11;21(2):212. doi: 10.3390/ijerph21020212 (PMC10888213; doi:10.3390/ijerph21020212)
Supplement: Supplementary file 1 [file ijerph-21-00212-s001.zip]

Archive with 1 entries (1 files):
- ijerph-2821255-supplementary.pdf
